# Supplementary material for: Psychotherapeutic Interventions to Improve Psychological Adjustment in Type 1 Diabetes: A Systematic Review
Source: Int J Environ Res Public Health. 2021 Oct 18;18(20):10940. doi: 10.3390/ijerph182010940 (PMC8535719; doi:10.3390/ijerph182010940)
Supplement: Supplementary file 1 [file ijerph-18-10940-s001.zip]

Archive with 1 entries (1 files):
- ijerph-1373390-supplementary.pdf
